# Supplementary material for: Siberian larch (Larix sibirica Ledeb.) chloroplast genome and development of polymorphic chloroplast markers
Source: BMC Bioinformatics. 2019 Feb 5;20(Suppl 1):38. doi: 10.1186/s12859-018-2571-x (PMC6362560; doi:10.1186/s12859-018-2571-x)
Supplement: Supplementary file 1 — Table S1. Genetic variants identified in the Siberian larch chloroplast genome. (XLSX 24 kb) [file 12859_2018_2571_MOESM1_ESM.xlsx]

## Sheet: All
Table S1. Genetic variants identified in the Siberian larch chloroplast genome.
Tree	Reference Position	Type	Length	Reference	Allele	Zygosity	Count	Coverage	Frequency	Forward/reverse balance	Average quality	Overlapping annotations	Coding region change	Amino acid change
Krasnoyarsk	2721	SNV	1	C	T	Heterozygous	97	210	46.1905	0.43299	36.0825						common in Krasnoyarsk and Black lake (Khakassia) samples
Krasnoyarsk	2724	SNV	1	A	T	Heterozygous	110	235	46.8085	0.436364	35.5182						common in Black lake (Khakassia) and Urals samples
Krasnoyarsk	2726	SNV	1	C	T	Heterozygous	101	237	42.616	0.485149	35.0594
Krasnoyarsk	35377	SNV	1	A	G	Heterozygous	21	57	36.8421	0.428571	36.381
Krasnoyarsk	102885	SNV	1	A	T	Heterozygous	192	484	39.6694	0.484375	37.1927		rps12:c.1-17783A>T
Black lake	2721	SNV	1	C	T	Homozygous	698	964	72.4066	0.411175	36.8711
Black lake	2724	SNV	1	A	T	Homozygous	735	1120	65.625	0.417687	36.8095
Black lake	2726	SNV	1	C	T	Homozygous	768	1168	65.7534	0.40625	36.3802
Black lake	2744	SNV	1	C	T	Heterozygous	277	695	39.8561	0.375451	36.1877
Black lake	10342	SNV	1	A	C	Homozygous	262	262	100	0.450382	36.7252	CDS: rpoC2, Gene: rpoC2	rpoC2:c.1356A>C
Black lake	35377	SNV	1	A	G	Heterozygous	34	65	52.3077	0.441176	37.1471
Black lake	35379	SNV	1	C	A	Heterozygous	34	67	50.7463	0.441176	36.7941
Black lake	42988	SNV	1	G	T	Heterozygous	272	493	55.1724	0.492647	37.9926
Black lake	42996	MNV	2	GG	AT	Heterozygous	192	464	41.3793	0.484375	38.6328
Black lake	43006	SNV	1	T	A	Heterozygous	190	414	45.8937	0.484211	37.4263
Black lake	49008	SNV	1	G	A	Homozygous	176	177	99.435	0.426136	37.3409	CDS: psbZ, Gene: psbZ	psbZ:c.56C>T	psbZ:p.Pro19Leu
Black lake	61861	SNV	1	G	T	Homozygous	261	262	99.6183	0.45977	37.8123
Black lake	70267	SNV	1	A	C	Homozygous	372	375	99.2	0.38172	37.879	CDS: ycf1, Gene: ycf1	ycf1:c.4984A>C	ycf1:p.Lys1662Gln
Black lake	71839	SNV	1	C	T	Homozygous	87	87	100	0.402299	36.9655	CDS: ycf1, Gene: ycf1	ycf1:c.6556C>T	ycf1:p.Arg2186*
Black lake	78982	Insertion	1	-	A	Heterozygous	87	153	56.8627	0.367816	34.8046
Black lake	83877	SNV	1	T	G	Homozygous	166	167	99.4012	0.427711	36.9217		rps12:c.372+2395T>G
Black lake	86597	SNV	1	C	A	Homozygous	183	183	100	0.393443	38.2787	CDS: ycf2, Gene: ycf2	ycf2:c.[4392G>T]; rps12:c.[372+5115C>A]	ycf2:p.Glu1464Asp
Black lake	86825	SNV	1	A	C	Homozygous	169	169	100	0.461538	37.2308	CDS: ycf2, Gene: ycf2	rps12:c.[372+5343A>C]; ycf2:c.[4164T>G]	ycf2:p.Phe1388Leu
Black lake	89729	SNV	1	A	C	Homozygous	159	160	99.375	0.446541	38.3711	CDS: ycf2, Gene: ycf2	rps12:c.[372+8247A>C]; ycf2:c.[1260T>G]	ycf2:p.Phe420Leu
Black lake	97216	SNV	1	T	G	Homozygous	247	247	100	0.421053	37.6721	CDS: chlB, Gene: chlB	chlB:c.[1090A>C]; rps12:c.[372+15734T>G]	chlB:p.Asn364His
Black lake	102848	SNV	1	A	G	Homozygous	226	230	98.2609	0.429204	37.4115		rps12:c.1-17820A>G
Black lake	102885	SNV	1	A	T	Heterozygous	728	1195	60.9205	0.445055	38.2198		rps12:c.1-17783A>T
Black lake	112357	SNV	1	G	T	Homozygous	147	147	100	0.47619	37.0068	CDS: cemA, Gene: cemA	rps12:c.[1-8311G>T]; cemA:c.[222G>T]
Black lake	118453	SNV	1	C	A	Homozygous	96	103	93.2039	0.354167	37.0833		rps12:c.1-2215C>A
Black lake	118541	Deletion	1	G	-	Homozygous	59	74	79.7297	0.338983	27.2203		rps12:c.1-2127delG
Black lake	121831	SNV	1	C	T	Homozygous	117	150	78	0.435897	35.7521
Urals	1841	SNV	1	G	A	Homozygous	89	95	93.6842	0.49359	36.8764
Urals	10342	SNV	1	A	C	Homozygous	117	117	100	0.478673	34.9145	CDS: rpoC2, Gene: rpoC2	rpoC2:c.1356A>C
Urals	14848	Deletion	1	A	-	Homozygous	70	82	85.3659	0.5	32.6714
Urals	19001	Deletion	1	T	-	Homozygous	47	59	79.661	0.5	32.6596
Urals	37100	Deletion	5	GATGG	-	Homozygous	149	151	98.6755	0.46124	35.7157
Urals	42233	SNV	1	T	G	Homozygous	87	89	97.7528	0.493421	35.5747	Gene: ycf3	ycf3:c.353-294T>G
Urals	48682	SNV	1	T	G	Homozygous	61	64	95.3125	0.485714	36.8197
Urals	56510	SNV	1	C	A	Homozygous	26	27	96.2963	0.486486	34.2692	Gene: trnI
Urals	61861	SNV	1	G	T	Homozygous	194	195	99.4872	0.492625	36.1186
Urals	69691	SNV	1	C	A	Homozygous	84	85	98.8235	0.5	35.7619	CDS: ycf1, Gene: ycf1	ycf1:c.4408C>A	ycf1:p.Leu1470Ile
Urals	70267	SNV	1	A	C	Homozygous	167	168	99.4048	0.5	36.479	CDS: ycf1, Gene: ycf1	ycf1:c.4984A>C	ycf1:p.Lys1662Gln
Urals	71839	SNV	1	C	T	Homozygous	67	67	100	0.443396	36.4776	CDS: ycf1, Gene: ycf1	ycf1:c.6556C>T	ycf1:p.Arg2186*
Urals	78982	Insertion	1	-	A	Homozygous	29	39	74.359	0.42	34.3793
Urals	83877	SNV	1	T	G	Homozygous	81	84	96.4286	0.470588	34.358		rps12:c.372+2395T>G
Urals	84384	SNV	1	C	A	Homozygous	125	135	92.5926	0.485437	35.944		rps12:c.372+2902C>A
Urals	89729	SNV	1	A	C	Homozygous	106	107	99.0654	0.489011	36.2736	CDS: ycf2, Gene: ycf2	ycf2:c.[1260T>G]; rps12:c.[372+8247A>C]	ycf2:p.Phe420Leu
Urals	91008	Deletion	1	C	-	Homozygous	18	24	75	0.483871	18.5556		rps12:c.372+9526delC
Urals	94118	SNV	1	G	A	Homozygous	104	107	97.1963	0.483696	35.9519	CDS: matK, Gene: trnK, Gene: matK	rps12:c.[372+12636G>A]; matK:c.[1059C>T]
Urals	97216	SNV	1	T	G	Homozygous	165	166	99.3976	0.491289	36.5515	CDS: chlB, Gene: chlB	rps12:c.[372+15734T>G]; chlB:c.[1090A>C]	chlB:p.Asn364His
Urals	100457	SNV	1	A	C	Homozygous	69	69	100	0.495935	34.913		rps12:c.372+18975A>C
Urals	100731	Insertion	5	-	GGAAT	Homozygous	71	87	81.6092	0.420168	35.1577		rps12:c.372+19248_372+19249insGGAAT
Urals	102848	SNV	1	A	G	Homozygous	110	110	100	0.489362	34.6545		rps12:c.1-17820A>G
Urals	110154	SNV	1	C	T	Homozygous	77	84	91.6667	0.445312	35.8312	CDS: psaI, Gene: psaI	rps12:c.[1-10514C>T]; psaI:c.[79C>T]	psaI:p.His27Tyr
Urals	112357	SNV	1	G	T	Homozygous	68	68	100	0.491667	34.8235	CDS: cemA, Gene: cemA	rps12:c.[1-8311G>T]; cemA:c.[222G>T]
Urals	115058	MNV	3	TCT	AGA	Homozygous	88	89	98.8764	0.459459	35.5305		rps12:c.1-5610_1-5608delTCTinsAGA
Urals	121831	SNV	1	C	T	Homozygous	61	77	79.2208	0.456311	34.8197

## Sheet: Black lake
Reference Position	Type	Length	Reference	Allele	Linkage	Zygosity	Count	Coverage	Frequency	Forward/reverse balance	Average quality	Overlapping annotations	Coding region change	Amino acid change
2721	SNV	1	C	T		Homozygous	698	964	72.4066	0.411175	36.8711
2724	SNV	1	A	T		Homozygous	735	1120	65.625	0.417687	36.8095
2726	SNV	1	C	T		Homozygous	768	1168	65.7534	0.40625	36.3802
2744	SNV	1	C	T		Heterozygous	277	695	39.8561	0.375451	36.1877
10342	SNV	1	A	C		Homozygous	262	262	100	0.450382	36.7252	CDS: rpoC2, Gene: rpoC2	rpoC2:c.1356A>C
35377	SNV	1	A	G		Heterozygous	34	65	52.3077	0.441176	37.1471
35379	SNV	1	C	A		Heterozygous	34	67	50.7463	0.441176	36.7941
42988	SNV	1	G	T		Heterozygous	272	493	55.1724	0.492647	37.9926
42996	MNV	2	GG	AT		Heterozygous	192	464	41.3793	0.484375	38.6328
43006	SNV	1	T	A		Heterozygous	190	414	45.8937	0.484211	37.4263
49008	SNV	1	G	A		Homozygous	176	177	99.435	0.426136	37.3409	CDS: psbZ, Gene: psbZ	psbZ:c.56C>T	psbZ:p.Pro19Leu
61861	SNV	1	G	T		Homozygous	261	262	99.6183	0.45977	37.8123
70267	SNV	1	A	C		Homozygous	372	375	99.2	0.38172	37.879	CDS: ycf1, Gene: ycf1	ycf1:c.4984A>C	ycf1:p.Lys1662Gln
71839	SNV	1	C	T		Homozygous	87	87	100	0.402299	36.9655	CDS: ycf1, Gene: ycf1	ycf1:c.6556C>T	ycf1:p.Arg2186*
78982	Insertion	1	-	A		Heterozygous	87	153	56.8627	0.367816	34.8046
83877	SNV	1	T	G		Homozygous	166	167	99.4012	0.427711	36.9217		rps12:c.372+2395T>G
86597	SNV	1	C	A		Homozygous	183	183	100	0.393443	38.2787	CDS: ycf2, Gene: ycf2	ycf2:c.[4392G>T]; rps12:c.[372+5115C>A]	ycf2:p.Glu1464Asp
86825	SNV	1	A	C		Homozygous	169	169	100	0.461538	37.2308	CDS: ycf2, Gene: ycf2	rps12:c.[372+5343A>C]; ycf2:c.[4164T>G]	ycf2:p.Phe1388Leu
89729	SNV	1	A	C		Homozygous	159	160	99.375	0.446541	38.3711	CDS: ycf2, Gene: ycf2	rps12:c.[372+8247A>C]; ycf2:c.[1260T>G]	ycf2:p.Phe420Leu
97216	SNV	1	T	G		Homozygous	247	247	100	0.421053	37.6721	CDS: chlB, Gene: chlB	chlB:c.[1090A>C]; rps12:c.[372+15734T>G]	chlB:p.Asn364His
102848	SNV	1	A	G		Homozygous	226	230	98.2609	0.429204	37.4115		rps12:c.1-17820A>G
102885	SNV	1	A	T		Heterozygous	728	1195	60.9205	0.445055	38.2198		rps12:c.1-17783A>T
112357	SNV	1	G	T		Homozygous	147	147	100	0.47619	37.0068	CDS: cemA, Gene: cemA	rps12:c.[1-8311G>T]; cemA:c.[222G>T]
118453	SNV	1	C	A		Homozygous	96	103	93.2039	0.354167	37.0833		rps12:c.1-2215C>A
118541	Deletion	1	G	-		Homozygous	59	74	79.7297	0.338983	27.2203		rps12:c.1-2127delG
121831	SNV	1	C	T		Homozygous	117	150	78	0.435897	35.7521

## Sheet: Urals
Reference Position	Type	Length	Reference	Allele	Linkage	Zygosity	Count	Coverage	Frequency	Forward/reverse balance	Average quality	Overlapping annotations	Coding region change	Amino acid change
1841	SNV	1	G	A		Homozygous	89	95	93.6842	0.49359	36.8764
10342	SNV	1	A	C		Homozygous	117	117	100	0.478673	34.9145	CDS: rpoC2, Gene: rpoC2	rpoC2:c.1356A>C
14848	Deletion	1	A	-		Homozygous	70	82	85.3659	0.5	32.6714
19001	Deletion	1	T	-		Homozygous	47	59	79.661	0.5	32.6596
37100	Deletion	5	GATGG	-		Homozygous	149	151	98.6755	0.46124	35.7157
42233	SNV	1	T	G		Homozygous	87	89	97.7528	0.493421	35.5747	Gene: ycf3	ycf3:c.353-294T>G
48682	SNV	1	T	G		Homozygous	61	64	95.3125	0.485714	36.8197
56510	SNV	1	C	A		Homozygous	26	27	96.2963	0.486486	34.2692	Gene: trnI
61861	SNV	1	G	T		Homozygous	194	195	99.4872	0.492625	36.1186
69691	SNV	1	C	A		Homozygous	84	85	98.8235	0.5	35.7619	CDS: ycf1, Gene: ycf1	ycf1:c.4408C>A	ycf1:p.Leu1470Ile
70267	SNV	1	A	C		Homozygous	167	168	99.4048	0.5	36.479	CDS: ycf1, Gene: ycf1	ycf1:c.4984A>C	ycf1:p.Lys1662Gln
71839	SNV	1	C	T		Homozygous	67	67	100	0.443396	36.4776	CDS: ycf1, Gene: ycf1	ycf1:c.6556C>T	ycf1:p.Arg2186*
78982	Insertion	1	-	A		Homozygous	29	39	74.359	0.42	34.3793
83877	SNV	1	T	G		Homozygous	81	84	96.4286	0.470588	34.358		rps12:c.372+2395T>G
84384	SNV	1	C	A		Homozygous	125	135	92.5926	0.485437	35.944		rps12:c.372+2902C>A
89729	SNV	1	A	C		Homozygous	106	107	99.0654	0.489011	36.2736	CDS: ycf2, Gene: ycf2	ycf2:c.[1260T>G]; rps12:c.[372+8247A>C]	ycf2:p.Phe420Leu
91008	Deletion	1	C	-		Homozygous	18	24	75	0.483871	18.5556		rps12:c.372+9526delC
94118	SNV	1	G	A		Homozygous	104	107	97.1963	0.483696	35.9519	CDS: matK, Gene: trnK, Gene: matK	rps12:c.[372+12636G>A]; matK:c.[1059C>T]
97216	SNV	1	T	G		Homozygous	165	166	99.3976	0.491289	36.5515	CDS: chlB, Gene: chlB	rps12:c.[372+15734T>G]; chlB:c.[1090A>C]	chlB:p.Asn364His
100457	SNV	1	A	C		Homozygous	69	69	100	0.495935	34.913		rps12:c.372+18975A>C
100731	Insertion	5	-	GGAAT		Homozygous	71	87	81.6092	0.420168	35.1577		rps12:c.372+19248_372+19249insGGAAT
102848	SNV	1	A	G		Homozygous	110	110	100	0.489362	34.6545		rps12:c.1-17820A>G
110154	SNV	1	C	T		Homozygous	77	84	91.6667	0.445312	35.8312	CDS: psaI, Gene: psaI	rps12:c.[1-10514C>T]; psaI:c.[79C>T]	psaI:p.His27Tyr
112357	SNV	1	G	T		Homozygous	68	68	100	0.491667	34.8235	CDS: cemA, Gene: cemA	rps12:c.[1-8311G>T]; cemA:c.[222G>T]
115058	MNV	3	TCT	AGA		Homozygous	88	89	98.8764	0.459459	35.5305		rps12:c.1-5610_1-5608delTCTinsAGA
121831	SNV	1	C	T		Homozygous	61	77	79.2208	0.456311	34.8197

## Sheet: Krasnoyarsk_arboretum
Reference Position	Type	Length	Reference	Allele	Linkage	Zygosity	Count	Coverage	Frequency	Forward/reverse balance	Average quality	Overlapping annotations	Coding region change	Amino acid change
2721	SNV	1	C	T		Heterozygous	97	210	46.1905	0.43299	36.0825
2724	SNV	1	A	T		Heterozygous	110	235	46.8085	0.436364	35.5182
2726	SNV	1	C	T		Heterozygous	101	237	42.616	0.485149	35.0594
35377	SNV	1	A	G		Heterozygous	21	57	36.8421	0.428571	36.381
102885	SNV	1	A	T		Heterozygous	192	484	39.6694	0.484375	37.1927		rps12:c.1-17783A>T
122561	Insertion	2	-	CG		Homozygous	208	208	100	0.490654	37.6995
